# Supplementary material for: Ocular vestibular evoked myogenic potential (VEMP) reveals mesencephalic HTLV-1-associated neurological disease
Source: PLoS One. 2019 Dec 27;14(12):e0217327. doi: 10.1371/journal.pone.0217327 (PMC6934290; doi:10.1371/journal.pone.0217327)
Supplement: S1 Data List — (XLSX) [file pone.0217327.s002.xlsx]

## Sheet: Plan1
Data List
Individual	Gender	Age	Group	EDSS	OMDS	Latency P13	Latency N23	Latency N10	Latency P15
1	Female	56	Control	0.0	0	12.4	22.1	10.25	15.7
2	Female	51	Control	0.0	0	12.15	20.5	10.8	15.4
3	Female	58	Control	0.0	0	11.45	20.95	11	14.8
4	Female	56	Control	0.0	0	12.45	21.35	9.3	14.95
5	Female	50	Control	0.0	0	13.55	22	9.8	14.1
6	Male	53	Control	0.0	0	12.1	21.45	9.85	14.85
7	Female	55	Control	0.0	0	13.45	23.4	10.65	16
8	Female	59	Control	0.0	0	13.85	24.8	11.05	16.25
9	Female	59	Control	0.0	0	14.3	24.05	11	16.54
10	Female	53	Control	0.0	0	13.7	22.9	10.55	16.03
11	Female	50	Control	0.0	0	13	24.3	11.45	16.6
12	Female	46	Control	0.0	0	13.7	21.45	9.7	15.2
13	Male	55	Control	0.0	0	12.8	21.3	10.4	14.9
14	Male	50	Control	0.0	0	11.95	21.75	11.05	14.9
15	Male	50	Control	0.0	0	12.4	21.2	10.6	14.55
16	Male	54	Control	0.0	0	12	21	10.45	15.5
17	Male	50	Control	0.0	0	12.7	21	11	15.45
18	Female	48	Control	0.0	0	12.75	20.7	9.6	15.55
19	Female	53	Control	0.0	0	11.85	22.4	10.85	15.6
20	Female	52	Control	0.0	0	12	21.05	8.75	14.7
21	Female	51	Control	0.0	0	13.95	24.25	9.99	15.43
22	Female	53	Control	0.0	0	13.25	22.5	10.75	16.1
23	Female	55	Control	0.0	0	14.7	24.75	11.1	16.15
24	Female	55	Control	0.0	0	13.25	23.31	11.1	15.7
25	Male	58	Control	0.0	0	12	23.8	10.85	14.7
26	Male	55	Control	0.0	0	11.15	21.65	10.8	14.75
27	Female	47	Asymptomatic	0.0	0	14.6	22.3	9	13.75
28	Female	49	Asymptomatic	0.0	0	13.35	22.15	9.95	15.25
29	Female	59	Asymptomatic	0.0	0	14.4	22.55	11	16.25
30	Female	60	Asymptomatic	0.0	0	13.55	23.2	9.65	16
31	Male	60	Asymptomatic	0.0	0	11.25	20.5	11.25	15.75
32	Male	55	Asymptomatic	0.0	0	13.55	22.7	10.35	14.25
33	Male	60	Asymptomatic	0.0	0	12	21.5	10.4	16.4
34	Male	60	Asymptomatic	0.0	0	13.85	22.2	11.35	16.65
35	Male	52	Asymptomatic	0.0	0	14.25	25.2	10.2	16.4
36	Female	60	Asymptomatic	0.0	0	13.65	33,00 (absent)	9.55	15
37	Female	37	Asymptomatic	0.0	0	13.25	21	9.65	14.55
38	Female	48	Asymptomatic	0.0	0	12.55	21.2	10.05	14.6
39	Female	32	Asymptomatic	0.0	0	12.75	21.4	9	14.7
40	Female	59	Asymptomatic	0.0	0	14.15	22.95	9.35	15.6
41	Male	48	Asymptomatic	0.0	0	13.75	22.9	10.7	15.9
42	Male	49	Asymptomatic	0.0	0	13.8	21.5	10.3	15.4
43	Female	58	Asymptomatic	0.0	0	14.35	23.7	10.5	16.25
44	Female	59	Asymptomatic	0.0	0	13.25	21.3	9.8	15.6
45	Male	59	Asymptomatic	0.0	0	12.2	22.9	10	16.2
46	Female	60	Asymptomatic	0.0	0	16.4	26.5	13.55	20.9
47	Female	59	Asymptomatic	0.0	0	14.4	23.75	10.9	16.15
48	Male	60	Asymptomatic	0.0	0	14.65	24.35	10.6	15.8
49	Female	53	Asymptomatic	0.0	0	14.55	22.55	11.3	17.3
50	Male	50	Asymptomatic	0.0	0	14.25	21.25	10.65	14.6
51	Female	59	Asymptomatic	0.0	0	14.2	23.5	10.85	15.55
52	Female	45	Asymptomatic	0.0	0	14.1	22.95	10.05	14.5
53	Female	59	HAM	4.5	3	16	25.8	9.3	25,00 (absent)
54	Female	59	HAM	1.5	1	12.65	21.7	10.4	16.2
55	Female	59	HAM	4.0	5	14.85	24.8	12.6	17.75
56	Male	56	HAM	6.5	5	12.8	20.7	9.95	15.15
57	Female	58	HAM	6.5	5	12.4	20.5	20,00 (absent)	25,00 (absent)
58	Female	53	HAM	-	-	12.55	33,00 (absent)	12.45	16.55
59	Male	59	HAM	5.0	4	13.2	20.65	9.05	17.35
60	Female	60	HAM	1.0	1	14.3	23.7	9.9	14.2
61	Male	58	HAM	1.5	1	13	23.5	9.75	14.9
62	Male	57	HAM	1.0	0	12.6	33	11.1	16.8
63	Female	60	HAM	1.5	1	14.1	21.2	10.45	16.3
64	Female	60	HAM	2.5	2	16.5	26.5	10.1	15.6
65	Female	60	HAM	1.5	1	12.35	22.6	10.3	15.85
66	Female	57	HAM	1.0	1	14.6	26.6	11.1	16.5
67	Female	46	HAM	1.0	1	15.65	24.45	14.15	23.35
68	Male	56	HAM	1.5	1	23,00 (absent)	33,00 (absent)	12.45	20.3
69	Female	55	HAM	-	-	14.7	33,00 (absent)	9.25	15.05
70	Female	54	HAM	1.0	0	23,00 (absent)	33,00 (absent)	12.9	20.8
71	Female	57	HAM	4.0	3	13.65	22.9	10.35	19.9
72	Female	45	HAM	2.0	1	14.05	26.5	10.1	15.6
73	Female	58	HAM	1.5	1	13.6	23.2	10.3	17.2
74	Female	60	HAM	4.5	3	13.6	22.3	9.7	16.9
75	Female	52	HAM	-	-	12.9	24.8	12.2	17.6
76	Female	51	HAM	7.0	6	14.7	25.9	20	25,00 (absent)
77	Male	51	HAM	6.0	5	12	23.1	11.15	20.85
78	Male	48	HAM	2.5	2	23,00 (absent)	33,00 (absent)	10.3	16.65
